# Supplementary material for: Neuron populations use variable combinations of short-term feedback mechanisms to stabilize firing rate
Source: PLoS Biol. 2023 Jan 23;21(1):e3001971. doi: 10.1371/journal.pbio.3001971 (PMC9894548; doi:10.1371/journal.pbio.3001971)
Supplement: S1 Data — (XLSX) [file pbio.3001971.s005.xlsx]

## Sheet: Figure 1
Fig 1C										Fig 1D			Fig. 1F	Sensitivity of usAHP to Spiking
Rin change (fold relative to baseline) after spike train										Rin Drop vs. usAHP slope			Small Rin Drop			Large Rin Drop
Baseline	5s	10s	15s	20s	25s	30s	35s	40s		Rin Drop (fold)	Slope of usAHP		Baseline usAHP (mV)	No Spiking usAHP (mV)		Baseline usAHP (mV)	No Spiking usAHP (mV)
1	1.03816	1.15421	1.03816	1.05723	1.03816	1.05723	1.05723	1.08744		0.90501	0.01216		-7.75	1.28		-13.31	-6.29
1	1.0339	1.05226	1.07768	1.19774	1.12006	1.42232	1.19774	1		0.947624	0.0174		-4.76	3.11		-4.27	-4.75
1	0.976222	1.0317	0.966975	1	1.10436	0.992074	1.04756	0.984148		0.651727	0.01078		-5.98	2.38		-7.14	-7.69
1	0.947624	0.828322	0.787585	0.911736	0.917556	0.953443	0.894277	0.965082		0.976222	0.004234		-4.27	-1.95		-7.02	-10.25
1	0.946363	0.874357	0.905952	0.847906	0.946363	0.919177	0.972814	0.977957		0.673316	0.0846		-4.46	0.61		-8.54	-6.04
1	0.945382	1.16385	1.05462	1.06058	1.0854	1.12115	1.17577	1.10923		0.814615	0.02771		-9.52	-0.31		-5.19	-4.27
1	0.942282	1.02416	1.00805	1.04832	0.958389	1.03222	1.10604	1.00805		1.0339	0.06489		-12.82	-7.87
1	0.941059	0.904429	0.886114	0.920746	1.01432	0.985681	0.992008	1.01232		0.723062	0.125		-4.39	-2.69
1	0.90501	0.956159	0.872651	0.962422	1.03236	0.981211	1.0261	1		0.76468	0.03803		-3.36	-0.55
1	0.89759	1.06627	0.971084	1	0.992771	1.02892	0.992771	1.05181		0.945382	0.006543
1	0.88381	0.959048	0.941905	0.895238	0.88381	0.92381	0.912381	0.912381		0.653396	0.03341
1	0.87931	1	1.00739	0.947044	0.954433	0.969212	0.901478	1.04434		0.769268	0.04696
1	0.872648	0.955716	0.996237	1.00347	0.989291	1.01592	0.969899	1.03357		0.855179	0.0291
1	0.855179	0.991902	1.02298	0.981544	0.983992	1.00923	1.02185	0.925235		0.88381	0.0358
1	0.843137	1.01307	0.856209	0.946841	0.97342	1.08235	1.02658	0.992157		1.03816	0.008545
1	0.838506	1.01379	1.02414	0.978736	0.890805	0.905172	0.918966	0.995977		0.843137	0.00993
1	0.836152	0.857726	0.843732	0.914869	0.974927	1.04606	0.978426	0.978426		0.87931	0.006081
1	0.823695	0.99759	0.970683	1.01727	1.03695	1.01968	0.995181	0.985542		0.763969	0.009007
1	0.814615	0.915385	0.983462	1.02115	1.075	1.08231	1.155	1.16654		0.617733	0.00562
1	0.78173	0.879593	0.910154	0.951069	0.964262	0.970441	0.960254	0.977455		0.703162	0.03295
1	0.77558	0.945286	1.00185	1	1.04699	1.04328	1.06028	1.06399		0.823695	0.02209
1	0.769268	0.804653	0.880271	0.906689	0.948134	1.02375	1.04144	1.05332		0.941059	0.03018
1	0.76468	0.886374	1.02869	1.03541	0.993052	1.04505	0.942403	1.00672		0.89759	0.002771
1	0.763969	0.816956	0.788054	0.788054	0.82948	0.83526	0.82948	0.852601		0.678504	0.0545
1	0.723062	0.977572	0.943442	1.13384	1.1041	1.14115	1.16504	1.2706		0.942282	0.005312
1	0.708124	0.810097	0.863256	0.922434	0.881645	0.952859	0.916082	0.954865		0.627515	0.0592
1	0.703162	0.887747	0.915613	0.91917	0.950593	0.926285	0.927668	0.899802		0.838506	0.0254
1	0.703041	0.916995	0.956351	0.934526	1.02433	1.00894	0.936673	0.914848		0.78173	0.02486
1	0.686498	0.951662	0.838252	0.886591	0.838252	1.01139	1.00139	1		0.612514	0.05774
1	0.678504	0.883685	0.936181	0.973752	0.969635	0.987476	0.970664	1.00841		0.637659	0.01601
1	0.673316	0.867087	0.931814	0.935477	0.927743	0.950336	0.947893	0.965194		0.636593	0.00331
1	0.664641	0.740486	0.798362	0.787262	0.861258	0.743658	0.874207	0.904863		0.836152	0.04511
1	0.656957	0.805762	0.893779	0.940161	0.925598	0.939212	1.03768	1.00491		0.872648	0.01971
1	0.653396	0.829204	0.944738	0.971882	1.00167	1.00418	1.00418	1.011		0.703041	0.03148
1	0.651727	0.778839	0.85207	1.00147	1.03135	1.01641	0.89542	0.982121		0.656957	0.01224
1	0.637659	0.826093	0.825255	0.86283	0.922475	0.919123	0.890068	0.922475		0.77558	0.007467
1	0.637543	0.862457	0.849829	1.00205	0.972696	0.853925	1.03515	1.02696		0.637543	0.0428
1	0.636593	0.865572	0.9262	0.908517	0.928365	0.919524	0.920787	0.964814		0.621548	0.00893
1	0.627515	0.886483	0.915792	0.913167	0.954506	0.909011	0.953193	0.991907		0.946363	0.01686
1	0.621548	0.770937	0.834314	0.85378	0.914441	0.88411	0.944771	0.861928		0.686498	0.0005389
1	0.617733	0.879233	0.896066	0.936583	0.961636	0.948522	0.937757	0.973576		0.664641	0.04842
1	0.612514	0.814832	0.876941	0.892468	0.919351	0.950637	0.937891	0.981692		0.594237	0.03056
1	0.594237	0.731815	0.788752	0.838252	0.875203	0.894957	0.923309	0.923309		0.708124	0.008391

## Sheet: Figure 2
Fig. 2B				Fig. 2C				Fig. 2D				Fig. 2E			Fig. 2F
Number of neurons with usAHP changed by drug				Change in usAHP induced by drug (fold relative to no drug baseline)				Ouabain sensitivity vs. change in Rin				XE991 sensitivity vs. change in Rin			Fraction of Rin drop blocked by XE991 vs Fraction of usAHP blocked by XE991
	Change in usAHP	No change in usAHP		Ouabain	XE-991	Cd2+		Rin Drop after spike train (fold)	usAHP Blocked by ouabain (fold)			Rin Drop after spike train (fold)	usAHP Blocked by XE 991 (fold)		Rin Drop Blocked by XE 991 (fold)	usAHP Blocked by XE 991 (fold)
Ouabain	8	4		1.18099	0.461538	1.51351		0.649123	1.18099			0.723127	0.46154		1.29873	0.46154
XE991	10	7		0.658156	0.883275	0.343499		0.611732	0.658156			1	0.88328		1.08358	0.88328
Cd2+	2	12		1.11894	0.642082	1.18048		0.648765	1.11894			0.666667	0.64208		1.13443	0.64208
				0.996622	1.08757	1		0.548063	0.996622			0.966102	1.08757		1.04478	1.08757
				0.963497	1.58033	1.14089		0.544503	0.963497			1.02425	1.58033		0.923001	1.58033
				0.297909	0.814655	1.17077		0.930762	0.297909			0.941813	0.81466		1.03712	0.81466
				0.397059	0.333738	1.51957		1.03222	0.397059			0.672043	0.33374		1.29163	0.33374
				0.792254	1.33333	1.16554		0.830244	0.792254			0.932407	1.33333		1.03169	1.33333
				0.744975	0.563866	0.80273		0.662285	0.744975			0.633732	0.56387		1.40152	0.56387
				0.245	1.2289	1.03992		1.03499	0.245			0.742887	1.2289		0.924921	1.2289
				0.731573	0.868468	0.948936		0.650271	0.731573			0.734877	0.86847		1.22566	0.86847
				0.450108	0.94427	1.05034		0.888418	0.450108			1.11345	0.94427		0.985027	0.94427
					0.880976	1.58548						0.580611	0.88098		1.06046	0.88098
					0.972686	1.97198						0.791667	0.97269		0.964791	0.97269
					1.11254							0.841966	1.11254		0.95135	1.11254
					0.475372							0.734877	0.47537		1.10384	0.47537
					0.783925							0.649893	0.78392		1.10549	0.78392

## Sheet: Figure 3
Fig. 3A			Fig. 3C	Na+ pump vs KCNQ channel mRNA expression from single neurons
Kv7 current vs. ouabain sensitivity of usAHP			Single-cell mRNA expression (copies per neuron)
Kv7 current density (pA/pF)	Ouabain Sensitivity (fold change)		NaKa3	KCNQ3	KCNQ2
42.2222	0.212295		1551.3	441.774	387.69
164.32	0.765217		3466.55	1291.13	790.622
91.0154	0.528358		5248.7	1068.12	204.713
21.75	0.307263		18208.7	1801.87	835.076
23.2	0.59375		1535.89	9.24678	333.72
111.303	0.568465		1223.3	287.785	76.8019
488.944	0.98533		25333.5	2331.59	2203.33	<< indicates outlier
36.4333	0.482919		5049.95	117.707	106.11
303.24	0.858247		906.903	266.227	81.9182
85.6716	0.4375		1243.15	179.339	186.153
31.1458	0.376984		935.934	72.2318	251.163
27.2917	0.064133		8662.17	894.319	612.854
115.808	0.745418		657.985	397.762	165.232
118.97	0.403329		10911.4	377.024	854.365
			3818.87	567.027	989.81
			841.199	408.498	650.507
			9997.48	266.626	1252.04
			372.634	210.31	744.782
			859.596	180.708	28.685

## Sheet: Figure 4
Fig 4. C				Fig. 4D
Sensitivity of firing rate to ouabain vs XE991				Effect of drugs on RMP in silent neurons
Δ Firing Rate in Ouabain (Hz)	Δ Firing Rate in XE991 (Hz)			2 μM Ouabain (Δ mV)	10 μM XE-991 (Δ mV)	20 μM Ouabain (Δ mV)
-0.67252	13.5654			-0.24	-2.6	13.5
1.41334	9.11294			0.43	-0.12	17
16.3303	-0.36663			-0.55	1.95	26
5.15209	5.75418			-0.12	4.09	13
0.62248	8.44229			0.85	3.6	29
13.0795	6.00061			-0.67	1.44
2.95794	6.83025			1.17	4.03
6.62087	12.0807			2.6	3.17
21.6979	5.27722
13.4031	1.16029
11.0217	-0.046
0.87992	6.72254
17.4186	2.96696
0.30031	5.78417

## Sheet: S1
Absolute Rin before and after spike train
Baseline	5s	10s	15s	20s	25s	30s	35s	40s
62.9	65.3	72.6	65.3	66.5	65.3	66.5	66.5	68.4
70.8	73.2	74.5	76.3	84.8	79.3	100.7	84.8	70.8
75.7	73.9	78.1	73.2	75.7	83.6	75.1	79.3	74.5
103.1	97.7	85.4	81.2	94	94.6	98.3	92.2	99.5
136.1	128.8	119	123.3	115.4	128.8	125.1	132.4	133.1
100.7	95.2	117.2	106.2	106.8	109.3	112.9	118.4	111.7
74.5	70.2	76.3	75.1	78.1	71.4	76.9	82.4	75.1
300.3	282.6	271.6	266.1	276.5	304.6	296	297.9	304
95.8	86.7	91.6	83.6	92.2	98.9	94	98.3	95.8
83	74.5	88.5	80.6	83	82.4	85.4	82.4	87.3
105	92.8	100.7	98.9	94	92.8	97	95.8	95.8
81.2	71.4	81.2	81.8	76.9	77.5	78.7	73.2	84.8
345.5	301.5	330.2	344.2	346.7	341.8	351	335.1	357.1
531	454.1	526.7	543.2	521.2	522.5	535.9	542.6	491.3
229.5	193.5	232.5	196.5	217.3	223.4	248.4	235.6	227.7
174	145.9	176.4	178.2	170.3	155	157.5	159.9	173.3
171.5	143.4	147.1	144.7	156.9	167.2	179.4	167.8	167.8
249	205.1	248.4	241.7	253.3	258.2	253.9	247.8	245.4
260	211.8	238	255.7	265.5	279.5	281.4	300.3	303.3
598.8	468.1	526.7	545	569.5	577.4	581.1	575	585.3
323.5	250.9	305.8	324.1	323.5	338.7	337.5	343	344.2
412.6	317.4	332	363.2	374.1	391.2	422.4	429.7	434.6
446.2	341.2	395.5	459	462	443.1	466.3	420.5	449.2
103.8	79.3	84.8	81.8	81.8	86.1	86.7	86.1	88.5
410.2	296.6	401	387	465.1	452.9	468.1	477.9	521.2
299.1	211.8	242.3	258.2	275.9	263.7	285	274	285.6
506	355.8	449.2	463.3	465.1	481	468.7	469.4	455.3
279.5	196.5	256.3	267.3	261.2	286.3	282	261.8	255.7
430.3	295.4	409.5	360.7	381.5	360.7	435.2	430.9	430.3
582.9	395.5	515.1	545.7	567.6	565.2	575.6	565.8	587.8
491.3	330.8	426	457.8	459.6	455.8	466.9	465.7	474.2
378.4	251.5	280.2	302.1	297.9	325.9	281.4	330.8	342.4
631.7	415	509	564.6	593.9	584.7	593.3	655.5	634.8
718.4	469.4	595.7	678.7	698.2	719.6	721.4	721.4	726.3
408.3	266.1	318	347.9	408.9	421.1	415	365.6	401
715.9	456.5	591.4	590.8	617.7	660.4	658	637.2	660.4
293	186.8	252.7	249	293.6	285	250.2	303.3	300.9
554.2	352.8	479.7	513.3	503.5	514.5	509.6	510.3	534.7
457.2	286.9	405.3	418.7	417.5	436.4	415.6	435.8	453.5
220.9	137.3	170.3	184.3	188.6	202	195.3	208.7	190.4
510.9	315.6	449.2	457.8	478.5	491.3	484.6	479.1	497.4
431.5	264.3	351.6	378.4	385.1	396.7	410.2	404.7	423.6
430.3	255.7	314.9	339.4	360.7	376.6	385.1	397.3	397.3

## Sheet: S2
Rin Drop Blocked by Cadmium (Δ Rin)	usAHP Blocked by Cadmium (Δ mV)
0.92439	1.51351
1.24675	0.343499
1.09004	1.18048
0.992076	1
1.32688	1.14089
0.934258	1.17077
1.31444	1.51957
1.02012	1.16554
0.968018	0.80273
0.972001	1.03992
0.765201	0.948936
1.03029	1.05034
0.964118	1.58548
0.939008	1.97198

## Sheet: S3
Single cell mRNA for genes that did not show positive correlations
NaK3	GluR1	GluR2	KCNQ5
1551.3	118.618	155.554	69.9667
3466.55	311.76	61.5035	2108.55
5248.7	153.598	23.2933	2170.83
18208.7	372.127	32.4361	3071.11
1535.89	47.245	29.8795	330.375
1223.3	106.871	1.33325	694.678
25333.5	330.539	82.6134	53.0527
5049.95	223.429	99.9785	489.343
906.903	50.553	20.4934	245.162
1243.15	64.164	64.2453	233.811
935.934	21.373	9.40573	273.518
8662.17	122.586	50.3942	196.522
657.985	85.96	42.5995	1410.57
10911.4	264.747	16.0626	600.604
3818.87	347.161	90.667	2247.83
841.199	162.559	42.0173	344.939
9997.48	657.996	0.387553	513.653
372.634	635.948	179.436	629.706
859.596	46.45	14.1712	868.29

## Sheet: S4
A						D		Outward current relative to baseline before depolarization
								CONTROL					After XE991
Outward current potentiation	Rin drop					Time after 10s Depolarization		cell 1	cell 2	cell 3	cell 4		cell 1	cell 2	cell 3	cell 4
						+5 s		1.29668	2.45254	1.57614	1.34888		1.15565	1.48803	0.776451	1.1066
0.938358	0.642345					+15 s		1.17926	2.32472	1.34508	1.20791		1.11417	1.45151	0.709453	1.00658
0.791987	0.971395					+ 25 s		1.12873	2.32798	1.20287	1.1363		1.06283	1.4259	0.569818	0.965442
2.06632	0.845895
1.40843	0.629696
1.1286	0.668749
1.32994	0.652495
1.28407	0.311851
1.33895	0.407285
0.338902	0.983287
0.607183	0.975258
1.7268	0.802781
0.942949	1
0.564015	0.966443
0.686434	0.886394
1.26213	0.61543
0.842101	0.83038
0.613647	1.10167
0.686425	0.827603
0.52671	0.951411
0.944143	0.931579
0.72291	0.921182
0.490859	0.79235
1.35714	0.740438
1.27122	0.752177
0.742619	0.8875
0.801008	1.00894
0.816204	1.05032
0.617665	0.688041
0.891078	0.80303
0.350208	1.0239
0.773941	1.09526
0.382019	0.978437
0.574383	0.966292
0.743767	0.95459
0.725511	0.918304
1.10015	0.597126
1.26694	0.675079
1.43278	0.876499
